# Supplementary material for: 1-(4-Fluoro­phen­yl)-2-(1H-imidazol-1-yl)ethanone
Source: Acta Crystallogr Sect E Struct Rep Online. 2011 Jul 13;67(Pt 8):o2036. doi: 10.1107/S1600536811026432 (PMC3213485; doi:10.1107/S1600536811026432)
Supplement: Supplementary file 2 [file e-67-o2036-Isup3.hkl]

# 
# h,k,l, Fc-squared, Fo-squared, sigma(Fo-squared) and status flag 
# 
data_I
_shelx_title ' X in P2(1)2(1)2(1)' 
_shelx_refln_list_code          4 
_shelx_F_calc_maximum       93.34 
_exptl_crystal_F_000       424.00 
_reflns_d_resolution_high  0.8284 
 
loop_ 
 _symmetry_equiv_pos_as_xyz 
 'x, y, z' 
 '-x+1/2, -y, z+1/2' 
 '-x, y+1/2, -z+1/2' 
 'x+1/2, -y+1/2, -z' 
 
_cell_length_a     8.6730 
_cell_length_b    10.1320 
_cell_length_c    11.0880 
_cell_angle_alpha  90.000 
_cell_angle_beta   90.000 
_cell_angle_gamma  90.000 
 
_shelx_F_squared_multiplier     1.000 
 
loop_ 
 _refln_index_h 
 _refln_index_k 
 _refln_index_l 
 _refln_F_squared_calc 
 _refln_F_squared_meas 
 _refln_F_squared_sigma 
 _refln_observed_status 
   2   0   0     8641.88     8152.45    137.63 o 
   4   0   0      836.35      806.12     13.70 o 
   6   0   0        1.24        0.68      2.24 o 
   8   0   0       92.07       96.84      8.22 o 
  10   0   0       20.53        9.76      5.41 o 
   1   1   0       51.35       55.69      1.59 o 
   2   1   0        8.86        6.03      1.10 o 
   3   1   0       52.45       54.09      3.11 o 
   4   1   0      131.30      130.79      3.96 o 
   5   1   0      118.79      114.61      4.32 o 
   6   1   0       19.19       18.19      2.42 o 
   7   1   0       67.32       75.76      4.44 o 
   8   1   0      152.29      140.10      6.73 o 
   9   1   0       45.37       41.78      4.72 o 
  10   1   0        5.97        2.93      4.26 o 
   0   2   0      421.33      370.63      6.77 o 
   1   2   0      834.81      848.73      6.78 o 
   2   2   0      130.55      118.58      4.27 o 
   3   2   0       37.45       37.91      2.33 o 
   4   2   0       61.45       63.03      2.99 o 
   5   2   0      110.14      120.63      4.51 o 
   6   2   0       39.59       41.27      3.27 o 
   7   2   0       13.67       18.33      4.42 o 
   8   2   0        3.17        4.80      2.26 o 
   9   2   0       19.16       16.67      3.95 o 
  10   2   0        5.23        3.51      2.88 o 
   1   3   0      251.21      243.31      4.38 o 
   2   3   0       83.53       80.99      3.92 o 
   3   3   0       30.04       34.42      3.55 o 
   4   3   0       24.47       30.73      2.44 o 
   5   3   0       90.39       95.23      4.82 o 
   6   3   0       59.11       51.09      3.76 o 
   7   3   0       37.38       29.39      5.04 o 
   8   3   0        0.06       -1.98      1.98 o 
   9   3   0        0.07        1.18      1.96 o 
  10   3   0        2.10        1.43      5.47 o 
   0   4   0        3.64        0.96      1.65 o 
   1   4   0      427.46      430.57      6.56 o 
   2   4   0       78.50       79.72      3.12 o 
   3   4   0      139.82      139.75      4.32 o 
   4   4   0       56.62       57.71      3.19 o 
   5   4   0        6.33        6.51      2.21 o 
   6   4   0       17.54       17.68      2.70 o 
   7   4   0       12.37       12.18      5.32 o 
   8   4   0        0.81        1.87      2.09 o 
   9   4   0        7.89        8.65      3.19 o 
   1   5   0      479.11      476.49      7.87 o 
   2   5   0       74.11       73.97      3.98 o 
   3   5   0      101.71      112.22      4.36 o 
   4   5   0       33.00       35.47      2.86 o 
   5   5   0        0.09        1.12      1.03 o 
   6   5   0        0.57        1.31      2.39 o 
   7   5   0       19.75       18.89      3.44 o 
   8   5   0        2.96        1.49      3.14 o 
   9   5   0       35.49       36.77      7.12 o 
   0   6   0      197.05      200.54      5.82 o 
   1   6   0       54.30       56.28      3.30 o 
   2   6   0       50.10       52.92      3.39 o 
   3   6   0        7.57       11.65      2.04 o 
   4   6   0       24.35       26.87      2.77 o 
   5   6   0        0.40       -0.50      1.84 o 
   6   6   0        0.01        0.56      1.99 o 
   7   6   0        0.99       -1.29      2.25 o 
   8   6   0        1.31        4.62      2.67 o 
   9   6   0        1.33        0.61      3.18 o 
   1   7   0       51.37       45.46      3.40 o 
   2   7   0        8.59        9.65      2.39 o 
   3   7   0       75.13       68.55      5.38 o 
   4   7   0       28.07       31.27      3.58 o 
   5   7   0       13.47       14.85      3.03 o 
   6   7   0       11.07       13.00      2.93 o 
   7   7   0        5.03        3.87      2.54 o 
   8   7   0       18.48       24.52      3.16 o 
   0   8   0      117.54      110.13      8.65 o 
   1   8   0      343.07      356.33      9.09 o 
   2   8   0       34.84       33.05      3.78 o 
   3   8   0      261.28      243.45      8.24 o 
   4   8   0       52.84       57.22      4.36 o 
   5   8   0        1.26        2.81      3.08 o 
   6   8   0       32.65       39.31      4.55 o 
   7   8   0        1.85        6.01      2.70 o 
   1   9   0       54.38       51.99      4.31 o 
   2   9   0        0.76        0.79      2.43 o 
   3   9   0       90.26       92.69     10.24 o 
   4   9   0        0.23       -0.38      2.11 o 
   5   9   0        5.93       13.83      3.54 o 
   6   9   0       28.62       37.61      4.46 o 
   7   9   0       14.23        8.25      4.37 o 
   0  10   0        1.92       -2.89      2.89 o 
   1  10   0        1.05       -2.56      2.56 o 
   2  10   0       15.54       19.65      7.62 o 
   3  10   0        0.00       -2.59      2.59 o 
   4  10   0        4.16        5.78      2.65 o 
   5  10   0       12.86       14.43      3.86 o 
   6  10   0        8.09       12.35      8.30 o 
   1  11   0        4.30        9.73      3.47 o 
   2  11   0        6.66        7.74      2.91 o 
   3  11   0        0.08       -2.64      4.48 o 
   4  11   0        7.61        4.75      3.11 o 
   0  12   0        0.09       -3.39      3.73 o 
   1  12   0        0.02       -2.41      3.09 o 
   1   0   1      173.60      165.32      3.52 o 
   2   0   1     2454.82     2547.12     60.52 o 
   3   0   1     1054.04     1033.33     41.94 o 
   4   0   1      236.21      250.84     18.14 o 
   5   0   1        9.36        6.30      1.54 o 
   6   0   1        0.07       -0.16      1.49 o 
   7   0   1      136.46      138.86      5.94 o 
   8   0   1       12.72       10.14      3.03 o 
   9   0   1        7.62        8.46      2.77 o 
  10   0   1        5.50        1.31      3.16 o 
   0   1   1      157.76      146.20      2.72 o 
   1   1   1     1853.15     1846.52     16.37 o 
   2   1   1     4305.70     4612.77     53.59 o 
   3   1   1      505.62      495.99      5.57 o 
   4   1   1       33.93       35.28      1.67 o 
   5   1   1      156.83      157.19      3.61 o 
   6   1   1        5.37        6.88      2.03 o 
   7   1   1       28.60       29.78      2.26 o 
   8   1   1       19.67       19.69      2.09 o 
   9   1   1       56.58       56.53      3.29 o 
  10   1   1       15.15       12.98      3.84 o 
   0   2   1     1054.06      988.12     14.88 o 
   1   2   1      467.23      446.94      3.63 o 
   2   2   1     1302.96     1281.59      7.96 o 
   3   2   1      819.18      867.54      6.62 o 
   4   2   1     1067.63     1113.92      9.70 o 
   5   2   1      196.28      199.92      4.17 o 
   6   2   1       43.73       42.73      2.35 o 
   7   2   1        2.96        2.82      1.50 o 
   8   2   1        9.43        7.22      1.93 o 
   9   2   1        6.53        8.12      1.98 o 
  10   2   1        1.53        0.80      2.21 o 
   0   3   1       44.81       41.54      1.45 o 
   1   3   1      712.65      694.18      6.15 o 
   2   3   1      527.75      518.93      4.95 o 
   3   3   1      390.72      429.03      5.14 o 
   4   3   1      380.12      380.59      5.31 o 
   5   3   1      186.24      201.72      4.31 o 
   6   3   1       79.62       86.67      3.85 o 
   7   3   1       47.12       44.86      2.74 o 
   8   3   1        5.53        6.45      1.64 o 
   9   3   1        0.62        0.34      1.91 o 
  10   3   1        9.33       10.32      2.39 o 
   0   4   1      244.83      252.59      3.59 o 
   1   4   1      177.25      194.15      3.21 o 
   2   4   1       62.19       58.22      2.00 o 
   3   4   1       22.92       23.39      1.51 o 
   4   4   1       20.80       21.97      1.63 o 
   5   4   1        0.22       -1.13      1.13 o 
   6   4   1       74.17       72.79      3.19 o 
   7   4   1        5.54        6.11      2.01 o 
   8   4   1        5.23        1.07      1.70 o 
   9   4   1        8.08        7.14      2.06 o 
   0   5   1      405.76      427.63      5.24 o 
   1   5   1      543.41      524.56      5.89 o 
   2   5   1      163.45      156.01      3.43 o 
   3   5   1       28.90       25.78      2.51 o 
   4   5   1       18.12       18.43      1.50 o 
   5   5   1       11.58       11.47      1.75 o 
   6   5   1       13.03       12.85      1.81 o 
   7   5   1       10.43       11.01      1.72 o 
   8   5   1        2.93        4.33      2.06 o 
   9   5   1        3.57        5.41      3.76 o 
   0   6   1      266.13      260.32      4.68 o 
   1   6   1      162.49      169.46      3.83 o 
   2   6   1      270.95      282.67      5.04 o 
   3   6   1      121.35      113.18      3.53 o 
   4   6   1      100.18       99.59      4.73 o 
   5   6   1       14.69       17.12      1.90 o 
   6   6   1        5.42        3.80      1.82 o 
   7   6   1       15.50       14.52      2.13 o 
   8   6   1        4.63        2.39      2.19 o 
   9   6   1        2.10        4.72      2.39 o 
   0   7   1       54.35       50.94      2.56 o 
   1   7   1       22.53       22.18      1.84 o 
   2   7   1      349.64      348.29      6.08 o 
   3   7   1      166.85      165.54      5.45 o 
   4   7   1       84.18       87.33      3.49 o 
   5   7   1       46.69       48.76      2.97 o 
   6   7   1        2.89        3.94      1.71 o 
   7   7   1        2.22        4.85      2.27 o 
   8   7   1        4.67        5.86      2.44 o 
   0   8   1        3.22        3.50      1.39 o 
   1   8   1       76.01       70.63      3.21 o 
   2   8   1       76.43       74.46      3.20 o 
   3   8   1       82.13       84.17      3.54 o 
   4   8   1      105.39      104.42      5.22 o 
   5   8   1       75.11       76.12      3.79 o 
   6   8   1       37.54       42.12      4.96 o 
   7   8   1        3.48        4.26      2.07 o 
   0   9   1       31.25       32.12      2.37 o 
   1   9   1       83.95       81.97      3.65 o 
   2   9   1        4.03        1.14      1.92 o 
   3   9   1       21.01       17.71      2.18 o 
   4   9   1       14.94       15.27      2.19 o 
   5   9   1        4.48        2.06      1.96 o 
   6   9   1        4.75        6.07      2.14 o 
   7   9   1        7.14        7.91      2.74 o 
   0  10   1        0.02        1.92      1.65 o 
   1  10   1       30.77       38.51      4.30 o 
   2  10   1       16.06       15.81      2.43 o 
   3  10   1       10.04       12.08      2.05 o 
   4  10   1        9.44       11.88      2.09 o 
   5  10   1        6.26        9.00      2.35 o 
   0  11   1        1.62        2.86      1.84 o 
   1  11   1       11.18       11.11      2.31 o 
   2  11   1        2.09        0.42      1.83 o 
   3  11   1        9.71       11.44      2.18 o 
   4  11   1        0.29        0.44      2.08 o 
   0  12   1        0.05        3.24      1.73 o 
   1  12   1        0.44        0.39      1.89 o 
   0   0   2        3.21        1.66      0.89 o 
   1   0   2     2449.01     2438.73     21.82 o 
   2   0   2      351.44      362.35      5.09 o 
   3   0   2        9.39        9.88      1.45 o 
   4   0   2      112.58      112.20      3.79 o 
   5   0   2      156.28      156.77      5.17 o 
   6   0   2      175.81      163.83      5.84 o 
   7   0   2       27.34       24.37      3.19 o 
   8   0   2       66.53       61.46      6.35 o 
   9   0   2       31.94       30.51      3.67 o 
  10   0   2        0.01        1.62      2.75 o 
   0   1   2      280.08      249.12      2.52 o 
   1   1   2     8711.72     8953.73    130.27 o 
   2   1   2     5826.32     5890.18     64.89 o 
   3   1   2      434.88      459.23      6.80 o 
   4   1   2       98.65       98.42      2.66 o 
   5   1   2       68.58       77.35      2.72 o 
   6   1   2       81.68       78.27      3.12 o 
   7   1   2       68.18       68.48      3.16 o 
   8   1   2       21.39       19.25      2.35 o 
   9   1   2       25.20       23.47      3.79 o 
  10   1   2       10.01        5.41      2.55 o 
   0   2   2      147.18      152.71      2.29 o 
   1   2   2       17.72       20.56      1.07 o 
   2   2   2     1524.20     1542.91     10.87 o 
   3   2   2       98.13      105.56      2.48 o 
   4   2   2      543.37      585.34      6.33 o 
   5   2   2       36.62       39.13      2.18 o 
   6   2   2       49.17       52.99      2.97 o 
   7   2   2        3.38        3.79      1.46 o 
   8   2   2       14.93       17.51      2.24 o 
   9   2   2       23.00       21.77      2.88 o 
  10   2   2        7.16        6.34      2.37 o 
   0   3   2      271.92      248.66      3.30 o 
   1   3   2      873.60      881.56      6.25 o 
   2   3   2      237.57      224.13      3.45 o 
   3   3   2      758.75      779.88      6.99 o 
   4   3   2       92.36      102.19      3.20 o 
   5   3   2        4.19        2.61      1.29 o 
   6   3   2       40.88       44.25      2.58 o 
   7   3   2        7.60        8.46      1.48 o 
   8   3   2        1.31        0.77      1.88 o 
   9   3   2        0.01       -1.75      1.75 o 
  10   3   2        0.00        0.21      2.07 o 
   0   4   2      710.76      723.77     15.74 o 
   1   4   2      490.01      489.11      8.71 o 
   2   4   2       16.89       17.80      2.26 o 
   3   4   2      192.69      208.17      3.99 o 
   4   4   2       62.61       60.47      2.50 o 
   5   4   2        5.49        4.54      1.48 o 
   6   4   2        6.25        7.14      1.40 o 
   7   4   2       16.47       19.00      2.61 o 
   8   4   2       29.91       31.34      2.78 o 
   9   4   2        1.01        3.17      1.68 o 
   0   5   2      727.56      759.88      7.22 o 
   1   5   2      165.53      170.10      3.75 o 
   2   5   2       22.84       22.59      1.48 o 
   3   5   2      104.13       98.22      3.07 o 
   4   5   2      105.43      109.56      3.41 o 
   5   5   2       12.98       15.53      2.79 o 
   6   5   2       16.32       15.37      1.96 o 
   7   5   2       21.40       20.52      2.38 o 
   8   5   2        7.74        7.24      1.88 o 
   9   5   2        0.15        0.10      1.92 o 
   0   6   2      564.51      532.60      6.78 o 
   1   6   2        5.86        5.00      1.26 o 
   2   6   2       31.15       30.53      1.91 o 
   3   6   2       34.66       37.72      2.23 o 
   4   6   2       28.03       26.30      2.14 o 
   5   6   2      109.68      109.26      3.93 o 
   6   6   2        6.70        9.71      2.17 o 
   7   6   2       13.85       10.73      2.26 o 
   8   6   2        9.75       11.13      2.12 o 
   0   7   2      130.16      132.03      3.73 o 
   1   7   2        0.65        1.78      1.12 o 
   2   7   2      211.30      211.40      4.81 o 
   3   7   2      226.60      229.71      5.22 o 
   4   7   2       22.68       23.55      2.57 o 
   5   7   2      165.31      157.42      6.26 o 
   6   7   2        7.40        5.87      2.11 o 
   7   7   2        0.73        1.02      1.99 o 
   8   7   2        3.97        4.73      2.19 o 
   0   8   2        8.20        9.09      1.69 o 
   1   8   2       26.12       24.44      2.16 o 
   2   8   2       61.86       57.69      3.09 o 
   3   8   2       59.30       63.30      5.41 o 
   4   8   2        7.35        8.71      1.86 o 
   5   8   2       24.61       23.00      2.67 o 
   6   8   2        4.93        3.35      1.80 o 
   7   8   2       25.56       26.67      3.12 o 
   0   9   2        3.01        5.34      1.97 o 
   1   9   2       25.87       30.53      2.68 o 
   2   9   2       29.01       27.36      2.66 o 
   3   9   2       32.78       37.96      2.93 o 
   4   9   2        1.27        0.33      1.89 o 
   5   9   2       11.95       10.14      2.40 o 
   6   9   2        8.65        8.97      2.45 o 
   0  10   2        0.42        3.52      1.59 o 
   1  10   2       22.93       24.41      2.60 o 
   2  10   2       57.10       51.32      3.45 o 
   3  10   2        1.44       -0.17      2.05 o 
   4  10   2        6.26        5.28      1.85 o 
   5  10   2        4.09        4.95      2.64 o 
   0  11   2        1.41        1.23      1.93 o 
   1  11   2        0.31        1.79      1.70 o 
   2  11   2        0.37       -0.61      1.79 o 
   3  11   2        1.81        2.60      2.82 o 
   4  11   2        4.76        6.50      2.44 o 
   0  12   2        0.21       -1.09      1.96 o 
   1  12   2        1.35        3.01      2.05 o 
   1   0   3      524.65      505.39      6.03 o 
   2   0   3      568.06      593.23     17.11 o 
   3   0   3       31.25       35.20      4.88 o 
   4   0   3      130.14      139.99      4.45 o 
   5   0   3       73.15       71.94      3.70 o 
   6   0   3        2.29        2.18      1.93 o 
   7   0   3      316.24      299.43      8.89 o 
   8   0   3      133.87      127.45      6.59 o 
   9   0   3        7.28        4.61      2.92 o 
  10   0   3        3.18       -1.32      2.99 o 
   0   1   3     2084.20     2041.70     13.04 o 
   1   1   3     3308.07     3338.84     17.94 o 
   2   1   3      252.07      279.37      3.61 o 
   3   1   3      509.60      511.25      5.36 o 
   4   1   3      389.30      386.61      6.45 o 
   5   1   3      326.10      345.63      6.21 o 
   6   1   3       57.70       54.59      3.67 o 
   7   1   3       66.58       58.64      3.19 o 
   8   1   3       11.72       11.43      1.88 o 
   9   1   3        9.73       11.89      2.41 o 
  10   1   3        4.76        5.78      2.19 o 
   0   2   3       65.65       62.48      3.70 o 
   1   2   3     2589.70     2639.67     30.43 o 
   2   2   3      301.84      288.51      3.85 o 
   3   2   3      608.36      619.35      8.45 o 
   4   2   3       84.20       79.76      2.58 o 
   5   2   3      298.85      297.46      5.29 o 
   6   2   3        0.99       -1.40      1.40 o 
   7   2   3        6.17        9.00      1.76 o 
   8   2   3        6.33        6.31      2.32 o 
   9   2   3        3.01        5.64      2.42 o 
  10   2   3        7.10       10.16      3.19 o 
   0   3   3        1.01        1.87      0.79 o 
   1   3   3      292.52      279.61      4.25 o 
   2   3   3      338.45      337.76      4.48 o 
   3   3   3      139.93      149.02      3.34 o 
   4   3   3      246.15      265.79      4.68 o 
   5   3   3        6.60        6.40      1.30 o 
   6   3   3       58.09       59.12      2.87 o 
   7   3   3        3.84        2.90      1.41 o 
   8   3   3        4.30        5.38      1.93 o 
   9   3   3        4.56        7.17      1.88 o 
   0   4   3      186.36      190.42      3.79 o 
   1   4   3       97.53       93.93      2.54 o 
   2   4   3      293.56      288.28      4.56 o 
   3   4   3       99.60      107.81      3.00 o 
   4   4   3       66.50       66.89      2.72 o 
   5   4   3       83.51       81.40      4.26 o 
   6   4   3       21.27       23.23      2.11 o 
   7   4   3       25.45       23.35      2.39 o 
   8   4   3       10.59       10.67      2.44 o 
   9   4   3        1.71        3.10      2.03 o 
   0   5   3       55.26       67.13      2.46 o 
   1   5   3       34.68       33.09      1.87 o 
   2   5   3       27.69       31.21      1.87 o 
   3   5   3       61.11       64.72      2.58 o 
   4   5   3        5.65        6.10      1.36 o 
   5   5   3        2.39        3.69      1.55 o 
   6   5   3       20.45       17.40      2.07 o 
   7   5   3       22.49       18.26      2.38 o 
   8   5   3       14.97       15.29      2.40 o 
   9   5   3        8.72        9.76      2.32 o 
   0   6   3      315.80      319.35      6.67 o 
   1   6   3       36.46       36.35      2.14 o 
   2   6   3       14.76       11.83      1.55 o 
   3   6   3       36.28       36.22      2.22 o 
   4   6   3      186.10      177.53      6.67 o 
   5   6   3       18.15       19.20      2.47 o 
   6   6   3       37.35       37.83      3.02 o 
   7   6   3        7.74        7.39      2.79 o 
   8   6   3        4.22        4.56      2.01 o 
   0   7   3        6.52        3.63      1.45 o 
   1   7   3        3.94        5.06      1.35 o 
   2   7   3        2.44        3.57      1.32 o 
   3   7   3        2.38        2.57      1.42 o 
   4   7   3      113.67      115.65      4.19 o 
   5   7   3       37.25       36.77      4.32 o 
   6   7   3        1.92        2.60      1.91 o 
   7   7   3        6.90        6.67      1.99 o 
   8   7   3        6.51        4.71      2.35 o 
   0   8   3       12.91       14.44      1.84 o 
   1   8   3        0.50       -0.53      1.51 o 
   2   8   3       26.66       26.23      2.31 o 
   3   8   3        1.78        0.98      1.48 o 
   4   8   3        3.71        2.86      1.66 o 
   5   8   3        7.43       13.33      2.28 o 
   6   8   3       10.10        4.73      2.21 o 
   7   8   3        3.78        5.79      3.13 o 
   0   9   3      109.23       95.64      6.04 o 
   1   9   3      138.01      131.67      4.72 o 
   2   9   3       94.45      112.17      7.63 o 
   3   9   3       30.45       32.33      4.23 o 
   4   9   3        1.17        0.13      1.89 o 
   5   9   3        2.87        3.11      2.00 o 
   6   9   3       11.59       11.83      2.94 o 
   0  10   3      122.80      124.87      4.91 o 
   1  10   3       18.87       20.01      2.65 o 
   2  10   3       16.77       20.24      2.39 o 
   3  10   3        0.10        0.35      1.78 o 
   4  10   3        0.47        1.77      1.78 o 
   5  10   3        1.47        0.83      1.88 o 
   0  11   3       24.15       24.94      2.60 o 
   1  11   3        3.35        6.87      1.77 o 
   2  11   3        2.88        4.30      1.94 o 
   3  11   3        0.29        4.96      1.69 o 
   0   0   4      550.90      521.06      7.81 o 
   1   0   4     1348.68     1310.44     11.12 o 
   2   0   4       49.20       59.39      4.05 o 
   3   0   4      471.36      474.16     10.97 o 
   4   0   4        0.21        1.52      1.93 o 
   5   0   4       25.42       25.65      3.42 o 
   6   0   4       22.53       21.07      2.75 o 
   7   0   4        0.73        3.17      2.09 o 
   8   0   4        7.67        4.56      3.42 o 
   9   0   4        1.72        1.27      2.66 o 
   0   1   4        8.12        8.07      0.98 o 
   1   1   4      159.67      156.37      2.81 o 
   2   1   4       28.36       28.64      2.02 o 
   3   1   4      689.24      695.40      6.71 o 
   4   1   4       20.98       20.30      1.72 o 
   5   1   4       76.96       84.41      3.20 o 
   6   1   4       58.19       56.63      2.83 o 
   7   1   4       44.16       41.36      2.75 o 
   8   1   4       20.05       20.76      2.45 o 
   9   1   4       10.23       11.12      2.10 o 
   0   2   4       50.44       49.64      1.71 o 
   1   2   4      491.32      481.79      5.68 o 
   2   2   4       73.24       72.04      2.22 o 
   3   2   4     1184.35     1235.32      9.23 o 
   4   2   4      143.00      142.72      3.54 o 
   5   2   4       67.63       68.85      2.81 o 
   6   2   4       88.16       83.85      4.31 o 
   7   2   4       41.32       42.16      2.91 o 
   8   2   4       22.46       26.47      3.28 o 
   9   2   4        8.49       14.30      2.32 o 
   0   3   4       22.54       22.69      1.40 o 
   1   3   4       17.69       17.86      1.37 o 
   2   3   4      468.34      458.34      5.58 o 
   3   3   4      396.87      399.38      7.01 o 
   4   3   4       76.28       79.35      2.86 o 
   5   3   4        1.55        3.49      1.32 o 
   6   3   4       84.43       87.29      3.49 o 
   7   3   4        0.69       -0.77      1.47 o 
   8   3   4        2.64       -0.03      1.63 o 
   9   3   4        2.24        4.41      2.31 o 
   0   4   4      188.12      184.78      6.27 o 
   1   4   4      805.95      814.42      7.64 o 
   2   4   4      601.56      634.69      7.02 o 
   3   4   4        8.35        5.16      1.35 o 
   4   4   4       13.28       13.07      1.74 o 
   5   4   4       73.04       71.23      4.13 o 
   6   4   4        5.52        5.40      2.28 o 
   7   4   4       24.67       29.43      2.42 o 
   8   4   4       10.83       15.75      2.08 o 
   9   4   4        4.31        3.82      2.18 o 
   0   5   4       17.65       17.74      1.54 o 
   1   5   4      429.34      417.85      7.75 o 
   2   5   4       23.79       26.35      1.77 o 
   3   5   4       18.46       18.38      1.75 o 
   4   5   4       61.24       53.43      2.68 o 
   5   5   4        4.22        5.67      1.47 o 
   6   5   4       29.01       33.44      2.54 o 
   7   5   4       20.91       21.27      2.67 o 
   8   5   4        7.54        8.72      1.98 o 
   9   5   4        3.65        1.74      3.10 o 
   0   6   4       39.35       33.72      2.18 o 
   1   6   4       31.45       34.46      2.72 o 
   2   6   4       21.54       19.12      1.92 o 
   3   6   4       55.91       53.72      2.86 o 
   4   6   4      193.83      186.80      4.92 o 
   5   6   4       50.88       50.18      3.39 o 
   6   6   4       69.99       69.72      3.62 o 
   7   6   4        1.17        1.95      2.52 o 
   8   6   4        5.85        8.10      2.37 o 
   0   7   4       51.14       46.83      2.55 o 
   1   7   4       32.02       34.01      2.43 o 
   2   7   4       59.31       60.09      3.12 o 
   3   7   4       83.65       76.52      3.36 o 
   4   7   4      144.02      135.57      4.61 o 
   5   7   4       44.61       45.59      2.96 o 
   6   7   4       41.64       44.20      3.03 o 
   7   7   4        2.61        4.21      2.02 o 
   0   8   4        0.12       -0.22      1.59 o 
   1   8   4       19.34       18.87      3.17 o 
   2   8   4       40.04       37.38      3.02 o 
   3   8   4       15.29       16.55      2.22 o 
   4   8   4       45.30       46.32      3.17 o 
   5   8   4        1.49        1.46      2.13 o 
   6   8   4        6.73        7.67      2.13 o 
   7   8   4        6.28        3.49      2.44 o 
   0   9   4       35.68       32.47      2.71 o 
   1   9   4       51.43       54.40      3.31 o 
   2   9   4        1.28        1.82      1.76 o 
   3   9   4       18.74       21.24      2.44 o 
   4   9   4        9.08       15.42      2.10 o 
   5   9   4        7.84        9.97      2.09 o 
   6   9   4        0.43        0.82      1.78 o 
   0  10   4       50.67       58.07      3.53 o 
   1  10   4        3.39        4.88      2.32 o 
   2  10   4        1.25       -0.40      2.95 o 
   3  10   4        2.06       -1.78      2.04 o 
   4  10   4        5.25        8.69      2.41 o 
   5  10   4        2.80        2.72      2.27 o 
   0  11   4        0.05        0.39      2.05 o 
   1  11   4        8.40        9.92      2.14 o 
   2  11   4        3.22        6.13      2.11 o 
   3  11   4        8.69        7.16      2.56 o 
   1   0   5       46.56       44.67      5.45 o 
   2   0   5        5.03        7.60      1.34 o 
   3   0   5        7.55       11.40      4.26 o 
   4   0   5      347.22      347.11      7.82 o 
   5   0   5        0.44       -1.07      1.68 o 
   6   0   5      175.91      168.86      6.70 o 
   7   0   5       10.24       18.36      2.58 o 
   8   0   5        0.05       -1.97      2.52 o 
   9   0   5        1.66        1.60      3.79 o 
   0   1   5      312.80      305.20      4.29 o 
   1   1   5      526.27      533.30      5.67 o 
   2   1   5       60.42       64.81      3.30 o 
   3   1   5       15.04       18.54      2.35 o 
   4   1   5      144.93      147.33      3.94 o 
   5   1   5      102.03       98.68      3.43 o 
   6   1   5       79.38       77.46      3.59 o 
   7   1   5       42.06       38.78      5.39 o 
   8   1   5       40.70       39.52      2.88 o 
   9   1   5        8.83        5.82      2.00 o 
   0   2   5       11.56       11.82      1.20 o 
   1   2   5       53.69       53.71      2.10 o 
   2   2   5      232.17      235.80      4.47 o 
   3   2   5      379.86      368.80      5.50 o 
   4   2   5       45.36       44.18      2.45 o 
   5   2   5      165.53      157.83      4.21 o 
   6   2   5       67.03       61.16      3.28 o 
   7   2   5       17.73       20.61      2.27 o 
   8   2   5       13.19       12.40      2.61 o 
   9   2   5        3.10        5.62      2.83 o 
   0   3   5       37.96       38.20      2.28 o 
   1   3   5      281.89      285.25      4.61 o 
   2   3   5       32.27       30.08      1.85 o 
   3   3   5      625.98      632.78      7.45 o 
   4   3   5       60.86       58.26      2.64 o 
   5   3   5       30.17       27.22      2.27 o 
   6   3   5       17.74       16.82      2.34 o 
   7   3   5       10.09        9.21      2.52 o 
   8   3   5        0.66        2.88      1.67 o 
   9   3   5        2.32       -1.01      2.25 o 
   0   4   5      175.80      179.37      3.90 o 
   1   4   5      146.09      147.37      3.62 o 
   2   4   5      119.42      124.04      4.62 o 
   3   4   5       13.02       11.46      1.57 o 
   4   4   5       42.79       48.33      2.47 o 
   5   4   5       23.97       23.77      2.14 o 
   6   4   5       70.04       69.13      3.43 o 
   7   4   5       16.50       18.22      2.23 o 
   8   4   5       25.30       25.18      2.85 o 
   9   4   5        0.75        4.82      2.21 o 
   0   5   5      309.65      305.98      5.38 o 
   1   5   5       43.50       45.66      2.36 o 
   2   5   5      201.22      199.32      4.57 o 
   3   5   5       27.97       26.89      2.07 o 
   4   5   5       10.14       10.01      1.92 o 
   5   5   5      110.05      108.00      4.11 o 
   6   5   5       52.47       60.58      3.35 o 
   7   5   5       25.57       27.20      2.79 o 
   8   5   5        2.43        4.81      3.04 o 
   0   6   5        2.44        3.91      1.64 o 
   1   6   5       12.80       11.01      1.59 o 
   2   6   5       81.23       79.67      3.75 o 
   3   6   5       73.71       72.70      5.13 o 
   4   6   5        8.34        8.24      2.13 o 
   5   6   5       33.36       32.78      2.69 o 
   6   6   5        2.29        1.98      1.87 o 
   7   6   5       11.14       12.50      2.22 o 
   8   6   5        0.55        1.48      2.06 o 
   0   7   5        4.28        6.32      1.59 o 
   1   7   5       58.34       61.44      2.97 o 
   2   7   5        7.55        6.45      1.66 o 
   3   7   5        4.63        3.43      1.80 o 
   4   7   5        2.85        2.43      1.78 o 
   5   7   5       15.21       14.92      2.30 o 
   6   7   5        5.92        4.82      1.96 o 
   7   7   5        1.51        0.02      1.85 o 
   0   8   5       73.01       65.11      3.26 o 
   1   8   5       10.86       13.51      2.61 o 
   2   8   5       20.63       20.52      2.11 o 
   3   8   5        1.81        3.57      1.79 o 
   4   8   5        9.21       11.60      1.97 o 
   5   8   5        0.12        1.42      1.66 o 
   6   8   5        4.11        3.71      2.50 o 
   0   9   5       14.55       12.31      2.71 o 
   1   9   5        6.53        2.90      2.06 o 
   2   9   5        0.73        3.18      2.03 o 
   3   9   5       14.19       12.90      3.22 o 
   4   9   5        0.97        1.62      1.88 o 
   5   9   5        1.11       -0.07      1.97 o 
   0  10   5       20.02       18.73      2.65 o 
   1  10   5       22.54       27.08      2.79 o 
   2  10   5       20.22       15.91      2.77 o 
   3  10   5        1.60        0.87      1.81 o 
   4  10   5        5.01        3.87      2.53 o 
   0  11   5        8.38       10.03      2.40 o 
   1  11   5        8.68        8.66      2.23 o 
   2  11   5        7.01        8.59      2.59 o 
   0   0   6       65.51       64.17      3.42 o 
   1   0   6      410.92      409.44      9.54 o 
   2   0   6        0.01        0.03      1.31 o 
   3   0   6       29.04       33.61      2.77 o 
   4   0   6        1.59        0.05      1.84 o 
   5   0   6        1.40        1.02      2.06 o 
   6   0   6        7.81        7.52      5.66 o 
   7   0   6        2.30        4.60      2.51 o 
   8   0   6        3.96        7.33      2.79 o 
   9   0   6        2.42        0.00      3.01 o 
   0   1   6        4.31        4.05      1.04 o 
   1   1   6      304.20      310.38      7.74 o 
   2   1   6      103.39      100.33      3.00 o 
   3   1   6       25.07       25.69      1.73 o 
   4   1   6       16.54       14.75      1.80 o 
   5   1   6       10.12       10.36      1.67 o 
   6   1   6       22.39       23.27      3.20 o 
   7   1   6        6.24        6.77      1.74 o 
   8   1   6        8.13        5.19      2.22 o 
   9   1   6        0.01       -0.24      2.09 o 
   0   2   6      163.70      152.11      3.49 o 
   1   2   6      109.14      111.19      4.21 o 
   2   2   6      157.15      154.88      3.73 o 
   3   2   6      238.68      252.60      4.92 o 
   4   2   6       68.09       72.19      2.95 o 
   5   2   6       38.08       32.75      2.51 o 
   6   2   6       59.21       62.63      3.95 o 
   7   2   6       57.40       56.30      3.13 o 
   8   2   6        6.83        6.94      2.17 o 
   9   2   6        1.27       -2.16      2.16 o 
   0   3   6        4.39        5.00      1.87 o 
   1   3   6      129.32      122.71      3.39 o 
   2   3   6      215.64      227.78      4.64 o 
   3   3   6       82.42       82.79      3.15 o 
   4   3   6      227.49      222.81      5.14 o 
   5   3   6      134.37      127.44      5.13 o 
   6   3   6       68.88       70.35      3.45 o 
   7   3   6        2.83        3.32      2.28 o 
   8   3   6        6.14        7.17      2.38 o 
   9   3   6        2.22        0.68      4.85 o 
   0   4   6       87.33       93.56      3.12 o 
   1   4   6        2.25        3.18      1.28 o 
   2   4   6       41.36       36.06      2.16 o 
   3   4   6       15.71       15.47      1.98 o 
   4   4   6       69.24       69.58      3.15 o 
   5   4   6       49.51       56.60      4.89 o 
   6   4   6       24.81       19.27      2.27 o 
   7   4   6        5.42        7.12      2.89 o 
   8   4   6       13.62       11.52      2.65 o 
   0   5   6       20.26       22.40      1.93 o 
   1   5   6       69.71       64.52      2.88 o 
   2   5   6       10.98       11.10      2.31 o 
   3   5   6       72.90       73.92      3.15 o 
   4   5   6        6.02        9.89      1.80 o 
   5   5   6       35.80       29.39      2.58 o 
   6   5   6       25.99       26.14      2.65 o 
   7   5   6       17.91       11.73      2.50 o 
   8   5   6        1.49        3.67      2.19 o 
   0   6   6       36.04       34.82      2.55 o 
   1   6   6       53.30       52.85      2.69 o 
   2   6   6      154.27      144.41      4.41 o 
   3   6   6      201.12      201.31      5.47 o 
   4   6   6       34.64       37.24      2.83 o 
   5   6   6       16.30       16.08      2.83 o 
   6   6   6        1.87        1.19      1.89 o 
   7   6   6        7.06        7.80      3.40 o 
   0   7   6        0.70       -0.81      1.38 o 
   1   7   6        2.78        4.62      1.50 o 
   2   7   6       38.94       36.74      2.67 o 
   3   7   6        4.73        4.42      1.99 o 
   4   7   6       27.34       26.18      2.68 o 
   5   7   6        7.10        4.47      2.01 o 
   6   7   6        0.19       -1.09      1.98 o 
   7   7   6        1.90        3.05      3.26 o 
   0   8   6        5.78        4.59      1.95 o 
   1   8   6       23.73       25.61      2.44 o 
   2   8   6        4.55        3.31      2.27 o 
   3   8   6       15.76       18.32      2.44 o 
   4   8   6       14.10       12.74      2.25 o 
   5   8   6       10.27       12.99      2.25 o 
   6   8   6        4.52        2.02      2.23 o 
   0   9   6        2.20        4.78      1.78 o 
   1   9   6       13.19       15.60      2.21 o 
   2   9   6        3.03        3.64      1.67 o 
   3   9   6        6.74        1.67      2.23 o 
   4   9   6        0.30       -0.06      1.91 o 
   5   9   6        1.85        3.94      1.97 o 
   0  10   6        6.99        9.04      2.39 o 
   1  10   6        4.73        3.62      2.06 o 
   2  10   6        5.84        2.56      2.61 o 
   3  10   6        0.81        1.92      2.07 o 
   1   0   7        7.18       11.58      3.98 o 
   2   0   7      367.04      366.55     10.71 o 
   3   0   7       27.22       28.58      2.71 o 
   4   0   7       16.37       19.64      4.63 o 
   5   0   7        1.17        1.54      4.57 o 
   6   0   7       10.66        6.65      2.76 o 
   7   0   7        9.36        8.07      3.29 o 
   8   0   7        0.84        0.58      4.97 o 
   0   1   7      117.03      111.11      3.23 o 
   1   1   7       55.32       56.41      2.57 o 
   2   1   7       39.78       37.37      2.24 o 
   3   1   7       10.27        8.82      1.58 o 
   4   1   7       22.53       19.92      2.05 o 
   5   1   7       57.14       61.25      3.05 o 
   6   1   7       13.05       14.54      2.04 o 
   7   1   7        2.78        2.02      1.85 o 
   8   1   7       11.29       10.55      2.72 o 
   0   2   7        7.22        6.12      1.45 o 
   1   2   7      111.47      106.53      3.27 o 
   2   2   7       10.81        9.23      1.49 o 
   3   2   7       77.61       83.21      3.30 o 
   4   2   7       11.56       10.70      1.67 o 
   5   2   7       29.46       31.23      2.35 o 
   6   2   7       40.82       44.68      2.99 o 
   7   2   7       13.15        8.72      2.20 o 
   8   2   7        6.50       10.09      3.68 o 
   0   3   7       13.42       11.74      1.55 o 
   1   3   7        8.98        8.28      1.51 o 
   2   3   7      110.81      117.93      4.23 o 
   3   3   7       60.92       59.68      2.83 o 
   4   3   7       96.96       92.80      3.56 o 
   5   3   7       65.71       68.36      3.56 o 
   6   3   7       13.82       14.46      2.09 o 
   7   3   7       29.27       30.67      2.76 o 
   8   3   7        4.49        4.93      2.33 o 
   0   4   7        3.42        2.98      1.50 o 
   1   4   7       85.64       91.68      3.34 o 
   2   4   7        8.29        9.29      1.90 o 
   3   4   7       55.71       62.84      4.00 o 
   4   4   7       83.24       78.37      3.61 o 
   5   4   7       31.73       25.32      3.11 o 
   6   4   7       65.86       64.62      4.35 o 
   7   4   7        2.02        2.95      2.22 o 
   8   4   7        4.07       10.03      2.03 o 
   0   5   7      134.39      141.95      5.32 o 
   1   5   7       57.12       51.51      3.04 o 
   2   5   7       22.17       22.38      2.16 o 
   3   5   7       16.23       16.13      2.46 o 
   4   5   7       58.07       57.52      3.30 o 
   5   5   7       33.08       29.93      2.78 o 
   6   5   7        7.10        5.89      2.17 o 
   7   5   7       18.39       19.46      2.64 o 
   0   6   7      186.79      173.11      5.03 o 
   1   6   7       64.73       56.52      3.61 o 
   2   6   7        5.07        4.05      2.24 o 
   3   6   7        4.99        6.45      1.88 o 
   4   6   7       36.72       35.68      3.14 o 
   5   6   7        0.12       -0.33      1.73 o 
   6   6   7        5.04        2.46      2.75 o 
   7   6   7        0.13       -2.01      2.54 o 
   0   7   7        0.63       -0.38      1.58 o 
   1   7   7       31.50       29.42      2.73 o 
   2   7   7       11.29        9.51      2.03 o 
   3   7   7        5.40        3.33      1.89 o 
   4   7   7        8.33       12.34      2.53 o 
   5   7   7        0.28       -1.05      1.69 o 
   6   7   7        2.40        4.39      2.10 o 
   0   8   7        2.72        0.17      1.87 o 
   1   8   7       22.40       22.16      2.62 o 
   2   8   7        2.79        2.29      1.91 o 
   3   8   7       14.12       17.08      2.83 o 
   4   8   7        0.06       -0.87      1.95 o 
   5   8   7        1.64        1.75      2.08 o 
   0   9   7        4.65        5.34      2.04 o 
   1   9   7        0.63        2.33      1.95 o 
   2   9   7       11.38       12.58      2.41 o 
   3   9   7        4.87        3.57      2.33 o 
   4   9   7        0.34       -2.07      2.07 o 
   0  10   7        0.00        2.45      1.91 o 
   1  10   7        3.70        5.59      2.18 o 
   2  10   7        3.82        1.66      2.29 o 
   0   0   8       42.45       48.95     10.05 o 
   1   0   8        5.62        6.97      1.71 o 
   2   0   8       19.32       19.38      2.75 o 
   3   0   8        0.93        3.07      1.87 o 
   4   0   8       19.71       22.47      3.73 o 
   5   0   8        8.00        4.32      2.73 o 
   6   0   8        0.31        1.82      2.27 o 
   7   0   8        2.96        4.69      4.48 o 
   8   0   8        0.00        0.68      2.81 o 
   0   1   8      180.09      189.90      4.52 o 
   1   1   8       23.53       23.78      1.95 o 
   2   1   8       25.43       26.01      2.06 o 
   3   1   8       49.06       49.28      2.77 o 
   4   1   8        0.54        0.36      1.36 o 
   5   1   8       31.78       32.06      2.64 o 
   6   1   8        5.02        7.47      1.89 o 
   7   1   8        0.33        1.86      1.73 o 
   8   1   8        3.30        6.30      2.10 o 
   0   2   8       42.65       43.11      2.41 o 
   1   2   8       40.37       41.08      2.86 o 
   2   2   8       60.48       64.93      2.98 o 
   3   2   8       21.74       18.46      2.08 o 
   4   2   8        7.12       10.64      1.65 o 
   5   2   8       87.52       85.35      5.08 o 
   6   2   8       25.51       26.73      2.86 o 
   7   2   8       13.38       13.19      2.54 o 
   8   2   8        0.71        0.88      1.93 o 
   0   3   8       70.36       72.47      3.15 o 
   1   3   8       20.53       22.33      2.00 o 
   2   3   8       13.09       14.74      2.00 o 
   3   3   8        4.26        8.64      1.81 o 
   4   3   8      137.81      126.83      4.66 o 
   5   3   8       10.92       11.55      1.90 o 
   6   3   8        9.42       11.51      2.06 o 
   7   3   8       13.51       14.06      2.45 o 
   0   4   8        0.07       -0.10      1.49 o 
   1   4   8      190.96      188.14      5.03 o 
   2   4   8       12.33       13.35      1.96 o 
   3   4   8       39.73       40.92      2.88 o 
   4   4   8       30.27       23.70      2.74 o 
   5   4   8       31.06       33.36      2.80 o 
   6   4   8        7.31        5.53      2.19 o 
   7   4   8       15.85       18.39      2.97 o 
   0   5   8       45.36       44.35      3.03 o 
   1   5   8       18.91       22.49      2.08 o 
   2   5   8      159.77      157.27      4.89 o 
   3   5   8       17.38       19.51      2.31 o 
   4   5   8        6.27        8.44      2.03 o 
   5   5   8       12.19        9.58      2.30 o 
   6   5   8        2.77       -0.35      2.32 o 
   7   5   8        2.52        5.70      2.48 o 
   0   6   8        0.02        1.18      2.10 o 
   1   6   8       13.05       10.55      2.23 o 
   2   6   8       16.31       17.13      2.97 o 
   3   6   8       24.19       25.20      2.59 o 
   4   6   8        2.68        3.78      1.97 o 
   5   6   8        6.20        9.68      2.08 o 
   6   6   8        0.53       -2.32      2.32 o 
   0   7   8        8.61        7.77      2.00 o 
   1   7   8        4.37        5.46      1.73 o 
   2   7   8        8.10        7.32      2.21 o 
   3   7   8        5.66        5.21      1.87 o 
   4   7   8       16.21       17.65      3.68 o 
   5   7   8        2.26        2.62      2.15 o 
   0   8   8        5.38        5.87      1.95 o 
   1   8   8        0.51       -0.13      2.04 o 
   2   8   8        5.45       10.78      1.87 o 
   3   8   8        3.54        3.39      2.61 o 
   4   8   8        1.27        2.39      2.38 o 
   0   9   8        1.86       -0.46      2.06 o 
   1   9   8        2.10        3.60      2.71 o 
   2   9   8        3.84        1.89      2.50 o 
   3   9   8        1.18        2.57      1.98 o 
   1   0   9        0.04        3.28      4.32 o 
   2   0   9        2.24        4.93      2.11 o 
   3   0   9        6.21        6.29      5.19 o 
   4   0   9       17.40        8.97      4.85 o 
   5   0   9        0.04        2.36      2.67 o 
   6   0   9        9.49        8.35      3.48 o 
   7   0   9        2.62        0.73      2.77 o 
   0   1   9       27.70       30.42      2.29 o 
   1   1   9       17.10       17.49      2.16 o 
   2   1   9       24.15       26.86      2.38 o 
   3   1   9        0.66       -0.15      1.75 o 
   4   1   9       20.73       18.29      2.14 o 
   5   1   9        3.30        2.82      1.92 o 
   6   1   9        0.85        1.74      2.37 o 
   7   1   9        1.98        4.75      1.83 o 
   0   2   9        1.43       -0.64      1.57 o 
   1   2   9       16.95       16.65      2.09 o 
   2   2   9       26.03       24.84      2.38 o 
   3   2   9       10.24       12.51      2.02 o 
   4   2   9        0.65        2.90      1.64 o 
   5   2   9       22.08       24.38      2.73 o 
   6   2   9        1.61        0.90      2.11 o 
   7   2   9        1.03       -1.31      1.96 o 
   0   3   9       42.54       41.81      2.81 o 
   1   3   9       17.13       19.57      3.34 o 
   2   3   9        5.39        1.40      2.00 o 
   3   3   9       75.39       74.69      3.72 o 
   4   3   9       14.23       11.52      2.15 o 
   5   3   9        7.55        9.00      3.64 o 
   6   3   9        7.42        4.55      2.14 o 
   7   3   9        5.38        8.46      2.21 o 
   0   4   9        1.35        1.03      2.76 o 
   1   4   9       81.13       69.17      3.70 o 
   2   4   9      124.51      125.33      5.40 o 
   3   4   9       93.58       91.13      4.10 o 
   4   4   9        4.29        7.27      1.94 o 
   5   4   9       35.06       31.99      2.90 o 
   6   4   9        5.84        1.69      2.50 o 
   0   5   9       26.35       26.32      2.52 o 
   1   5   9        1.98        2.38      1.74 o 
   2   5   9       13.27       12.08      2.21 o 
   3   5   9        2.62        2.87      1.86 o 
   4   5   9        2.37        0.88      1.90 o 
   5   5   9       13.97       18.78      2.38 o 
   6   5   9       17.95       13.87      2.74 o 
   0   6   9        8.20        8.80      1.95 o 
   1   6   9       10.52       12.73      2.73 o 
   2   6   9        9.43       10.82      2.06 o 
   3   6   9        8.06       11.02      2.29 o 
   4   6   9        2.00        0.97      2.22 o 
   5   6   9        4.10        2.77      2.23 o 
   0   7   9        0.47        2.82      1.50 o 
   1   7   9        9.89        9.83      2.36 o 
   2   7   9       16.60       18.44      2.72 o 
   3   7   9        1.63        3.00      2.01 o 
   4   7   9        3.41        5.26      2.03 o 
   0   8   9        0.81       -0.48      2.61 o 
   1   8   9        5.06        9.28      1.89 o 
   2   8   9        0.62        3.10      1.66 o 
   3   8   9        0.01        3.03      1.89 o 
   0   9   9        2.35       -0.36      2.20 o 
   0   0  10        8.32        6.54      4.88 o 
   1   0  10        0.34        0.05      2.03 o 
   2   0  10        7.63        3.53      4.63 o 
   3   0  10        0.00        4.01      2.19 o 
   4   0  10       36.65       31.53      4.61 o 
   5   0  10        1.15       -0.85      2.53 o 
   6   0  10        0.25        0.91      2.87 o 
   0   1  10        1.36        0.61      1.93 o 
   1   1  10        2.09        2.60      1.55 o 
   2   1  10        7.24        6.89      1.77 o 
   3   1  10        8.66        7.79      2.33 o 
   4   1  10       37.74       42.54      3.01 o 
   5   1  10        3.93        4.29      2.60 o 
   6   1  10        9.79       10.32      2.34 o 
   0   2  10        0.07        1.74      1.69 o 
   1   2  10       40.80       37.39      2.85 o 
   2   2  10        0.11       -1.73      1.73 o 
   3   2  10        0.66       -0.79      1.83 o 
   4   2  10        4.20        6.02      1.91 o 
   5   2  10       11.90       13.40      2.21 o 
   6   2  10        0.20        1.18      2.73 o 
   0   3  10      173.56      182.10      5.59 o 
   1   3  10       13.83       13.95      2.37 o 
   2   3  10       34.42       38.85      3.08 o 
   3   3  10       13.74       11.03      2.29 o 
   4   3  10        6.68        7.48      2.06 o 
   5   3  10        1.70       -1.72      2.10 o 
   6   3  10        2.52        1.88      1.90 o 
   0   4  10        0.17        2.61      1.80 o 
   1   4  10       36.54       40.74      3.05 o 
   2   4  10        8.26        2.34      2.31 o 
   3   4  10       15.74       18.22      2.56 o 
   4   4  10        2.44        3.43      1.94 o 
   5   4  10       17.21       21.94      3.89 o 
   6   4  10        7.39       11.90      2.89 o 
   0   5  10       67.54       63.54      3.75 o 
   1   5  10       10.36       12.22      2.31 o 
   2   5  10        3.62        4.35      1.85 o 
   3   5  10       12.00       11.54      2.67 o 
   4   5  10       17.66       20.63      2.73 o 
   5   5  10        3.39        2.72      4.06 o 
   0   6  10       18.78       15.07      2.99 o 
   1   6  10        0.49        2.37      1.72 o 
   2   6  10        0.61       -1.98      1.98 o 
   3   6  10        6.45        5.20      2.15 o 
   4   6  10        2.82        2.70      2.15 o 
   0   7  10        0.35       -1.41      1.96 o 
   1   7  10        6.60        8.77      2.42 o 
   2   7  10        2.53        2.44      1.94 o 
   3   7  10        3.53        0.43      2.23 o 
   0   8  10        0.41        0.04      1.86 o 
   1   8  10        1.42        1.80      3.10 o 
   1   0  11        0.39        2.51      2.28 o 
   2   0  11        4.48        5.77      2.55 o 
   3   0  11       11.45        9.85      3.98 o 
   4   0  11        1.81        4.94      2.70 o 
   5   0  11       14.96       11.02      3.51 o 
   0   1  11        4.52        4.90      1.70 o 
   1   1  11        1.99        2.07      1.63 o 
   2   1  11        0.22       -0.64      1.75 o 
   3   1  11        7.39        6.55      2.15 o 
   4   1  11        7.96        7.99      2.13 o 
   5   1  11        0.08       -0.23      2.11 o 
   0   2  11        7.45       10.35      2.11 o 
   1   2  11        3.43        4.88      2.31 o 
   2   2  11       28.57       35.76      5.09 o 
   3   2  11        0.69        0.64      2.28 o 
   4   2  11        2.92        0.42      1.97 o 
   5   2  11        0.01       -0.11      2.23 o 
   0   3  11      134.57      137.12      5.25 o 
   1   3  11        5.54        4.67      3.27 o 
   2   3  11       31.32       32.28      3.01 o 
   3   3  11        6.20        4.51      3.73 o 
   4   3  11        3.38        5.10      2.05 o 
   5   3  11        1.38        3.87      2.45 o 
   0   4  11        8.85        6.53      2.24 o 
   1   4  11        9.64        5.83      2.39 o 
   2   4  11       15.80       18.79      2.54 o 
   3   4  11        4.63        3.81      2.01 o 
   4   4  11       12.14       11.02      3.51 o 
   0   5  11        2.77        3.92      3.11 o 
   1   5  11       13.10       12.06      2.59 o 
   2   5  11        4.63        4.52      1.90 o 
   3   5  11       10.68       11.69      2.60 o 
   4   5  11        0.11        1.91      2.31 o 
   0   6  11        3.44        3.20      1.99 o 
   1   6  11        6.00        3.73      2.47 o 
   2   6  11        1.40        0.11      2.28 o 
   3   6  11        3.68       10.36      3.48 o 
   0   0  12        0.16        1.20      2.98 o 
   1   0  12        5.11        4.51      3.23 o 
   2   0  12       10.54       11.32      3.40 o 
   3   0  12        9.83       11.47      3.92 o 
   4   0  12        3.95       -3.58      3.58 o 
   0   1  12        1.52        5.83      1.57 o 
   1   1  12        0.66        0.66      2.02 o 
   2   1  12        0.17        0.38      3.76 o 
   3   1  12        7.32        9.59      2.13 o 
   4   1  12        2.93        6.86      3.01 o 
   0   2  12        0.37        0.37      2.11 o 
   1   2  12       11.88       17.91      2.88 o 
   2   2  12       20.87       21.53      2.86 o 
   3   2  12        1.20        4.81      2.03 o 
   4   2  12        1.90        2.12      2.19 o 
   0   3  12        4.29        5.14      2.27 o 
   1   3  12        7.82        5.85      2.24 o 
   2   3  12        4.13        2.65      2.23 o 
   3   3  12        1.01        0.11      2.26 o 
   0   4  12        2.67        3.38      1.66 o 
   1   4  12        7.62        9.00      2.80 o 
   2   4  12        4.26        0.26      2.61 o 
   3   4  12        1.73       -0.39      2.13 o 
   0   5  12        0.98        2.84      1.85 o 
   1   5  12        1.28        1.40      3.16 o 
   1   0  13        3.95        5.80      3.47 o 
   2   0  13        0.02        3.09      2.96 o 
   0   1  13        0.01        3.11      2.35 o 
   1   1  13        4.69        8.01      1.93 o 
   2   1  13        1.41       -2.38      2.38 o 
   0   2  13        0.97       -0.19      2.34 o 
   1   2  13       21.34       21.69      3.22 o 
                                                 
